# Supplementary material for: Comparison Between Flat and Round Peaches, Genomic Evidences of Heterozygosity Events
Source: Front Plant Sci. 2019 May 14;10:592. doi: 10.3389/fpls.2019.00592 (PMC6535965; doi:10.3389/fpls.2019.00592)
Supplement: DATA SHEET S2 — The sanger sequencing of PCR product amplified from 7 pair of primers throughout distal end of scaffold Pp06. [file Data_Sheet_2.ZIP]

Archive with 25 entries (24 files):
- 2018_9_chr6_haplotype/
- 2018_9_chr6_haplotype/M1_MF1_TSS20180913-0532-0971_A06.ab1
- 2018_9_chr6_haplotype/M1_MF1_TSS20180913-0532-0971_A06.seq
- 2018_9_chr6_haplotype/M2_MF2_TSS20180913-0532-0971_B06.ab1
- 2018_9_chr6_haplotype/M2_MF2_TSS20180913-0532-0971_B06.seq
- 2018_9_chr6_haplotype/M2_MR2_TSS20180913-0532-0971_H06.ab1
- 2018_9_chr6_haplotype/M2_MR2_TSS20180913-0532-0971_H06.seq
- 2018_9_chr6_haplotype/M3_MF3_TSS20180913-0532-0971_C06.ab1
- 2018_9_chr6_haplotype/M3_MF3_TSS20180913-0532-0971_C06.seq
- 2018_9_chr6_haplotype/M3_MR3_TSS20180913-0532-0971_H07.ab1
- 2018_9_chr6_haplotype/M3_MR3_TSS20180913-0532-0971_H07.seq
- 2018_9_chr6_haplotype/M4_MF4_TSS20180913-0532-0971_D06.ab1
- 2018_9_chr6_haplotype/M4_MF4_TSS20180913-0532-0971_D06.seq
- 2018_9_chr6_haplotype/M5_MF5_TSS20180913-0532-0971_E06.ab1
- 2018_9_chr6_haplotype/M5_MF5_TSS20180913-0532-0971_E06.seq
- 2018_9_chr6_haplotype/M5_MR5_TSS20180913-0532-0971_A08.ab1
- 2018_9_chr6_haplotype/M5_MR5_TSS20180913-0532-0971_A08.seq
- 2018_9_chr6_haplotype/M6_MF6_TSS20180913-0532-0971_F06.ab1
- 2018_9_chr6_haplotype/M6_MF6_TSS20180913-0532-0971_F06.seq
- 2018_9_chr6_haplotype/M6_MR6_TSS20180913-0532-0971_B08.ab1
- 2018_9_chr6_haplotype/M6_MR6_TSS20180913-0532-0971_B08.seq
- 2018_9_chr6_haplotype/M7_MF7_TSS20180913-0532-0971_G06.ab1
- 2018_9_chr6_haplotype/M7_MF7_TSS20180913-0532-0971_G06.seq
- 2018_9_chr6_haplotype/M7_MR7_TSS20180913-0532-0971_C08.ab1
- 2018_9_chr6_haplotype/M7_MR7_TSS20180913-0532-0971_C08.seq
