# Supplementary material for: Comparison Between Flat and Round Peaches, Genomic Evidences of Heterozygosity Events
Source: Front Plant Sci. 2019 May 14;10:592. doi: 10.3389/fpls.2019.00592 (PMC6535965; doi:10.3389/fpls.2019.00592)
Supplement: DATA SHEET S2 — The sanger sequencing of PCR product amplified from 7 pair of primers throughout distal end of scaffold Pp06. [file Data_Sheet_2.ZIP › 2018_9_chr6_haplotype/M6_MF6_TSS20180913-0532-0971_F06.seq]

AGATGCAGGTACGCGGTCTGGGCCATACCACCCAATGACGTGGTCCGCAGGATCAAGAAAGTGACGGAGGGCCTCCGGGCTGAGTTTGGTGGGCCCCAGATCGAGCCCCACATCACCATTGTGGGGTCCATCCTTTTGAGTCATGAAAGAGCAGTCGAAGGCTTCACAGAGGCTTGTGAAAGTTTCCAGCAGCACAGTTTTAAAGTTGGTCATGTGGCTACTCGTAAATTCTTTTACCAGTGTGTTTCGCTCTTCATCCATCCAGTAAGTTAGTTTGCACTTCTTGTTATCACTTTTCATGTTTTTATTTTTTATTTTTAATTCCTATGAATTCTGTCTTAAAGCCAGTTGAGACTTGATTAGTTTTTGGGATTTATTTTATTATTTTACTCATGCAAATTTGGGAAGATGAATAACATAAACTTACTTGCAATTTAATGTAAGAGTGAAAGGTGGTTGATGTAATAATAGTAGGATTTATTTTCCTAGAATCTGGAGGATACTCGACACTTCTTTTCGATTCTCGGTACCTTTAGCTGTAAGTTATTTACTCAATATTTGTTTAAAATAAATTTTCCATCTTCTTTCTGTAGATTTCTTGTTATGGGTTTGTTGAGGATTTAGAGAATGAAGAAGATTCTAGAATCTTAGATTGTGAACTAATGCTGCTACTT
